# Supplementary material for: Development of a Multi-Locus Real-Time PCR with a High-Resolution Melting Assay to Differentiate Wild-Type, Asian Recombinant, and Vaccine Strains of Lumpy Skin Disease Virus
Source: Vet Sci. 2025 Mar 1;12(3):213. doi: 10.3390/vetsci12030213 (PMC11945404; doi:10.3390/vetsci12030213)
Supplement: Supplementary file 1 [file vetsci-12-00213-s001.zip]

Archive with 1 entries (1 files):
- vetsci-3480846-supplementary.pdf
